# Supplementary material for: CRISPR Interference Efficiently Silences Latent and Lytic Viral Genes in Kaposi’s Sarcoma-Associated Herpesvirus-Infected Cells
Source: Viruses. 2021 Apr 28;13(5):783. doi: 10.3390/v13050783 (PMC8146339; doi:10.3390/v13050783)
Supplement: Supplementary file 1 [file viruses-13-00783-s001.zip]

Archive with 1 entries (1 files):
- viruses-1193826-supplementary.pdf
